# Supplementary material for: Unexplained abdominal pain as a driver for inappropriate therapeutics: an audit on the use of intravenous proton pump inhibitors
Source: PeerJ. 2014 Jun 26;2:e451. doi: 10.7717/peerj.451 (PMC4081131; doi:10.7717/peerj.451)
Supplement: Supplemental Information 1 [file peerj-02-451-s001.xlsx]

## Sheet: Sheet1
ID	Date_of_admission	GENDER	DOB	AGE	age_band60	RACE	Dept	sub_dept	WARD	Dr_designation	Date_of_discharge	Duration_hosp_stay	Concurrent_illness	type_illness	Any_concurrent_meds	Number_meds	Type_meds	Baseline_Hb	Group	Reasons_empirical_IVPPI_rx	Confirmation_procedure	Type_of_procedure	Why_no_procedure	Time_to_OGDS	Day_OGDS_performed	RN	OGDS_findings	recOGDS_findings	Time_to_surgery	Surgical_findings	Action_by_drs	Indication	Add_on_Indication	Dose_Freq_IVPPI_OK	IVB80stat	IVI8MGhr	IVB40mgBD	IVB40mgOD	Details_inapp_dose_n_freq	Duration_IVPPI	Duration_IVPPI_more_than_3days	No_vials_IVPPI_used	Oral_PPI_started_after_OGDS	converted_to_oralPPI	TYPEoralPPI	Dose_freq_oPPI	Duration_oPPI	Reason_for_intervention	Add_on_reasons_for_intervention
12U011	2010-06-26	2	1942-09-20	68	2	1	1	1	12U	3	2010-06-28	3	1	1.25	1	1	3	5.4	1	1	2	4	3	#NULL!	#NULL!	05108349	#NULL!	#NULL!	#NULL!	#NULL!	1	1	1	1	2	1	1	2		2	1	10	#NULL!	1	4	40mg od	56	#NULL!	#NULL!
7U005	2010-05-11	2	1948-02-20	62	2	2	2	1	7U	2	2010-05-26	16	1	10	2	0	#NULL!	10.4	1	1	2	4	2	#NULL!	#NULL!	02932776	#NULL!	#NULL!	#NULL!	#NULL!	1	1	1	1	2	2	1	2		3	1	6	#NULL!	2	#NULL!			#NULL!	#NULL!
7U013	2010-05-21	2	1993-01-07	17	1	3	2	1	7U	2	2010-06-23	34	1	10.1	2	0	#NULL!	8.3	1	1	2	4	2	#NULL!	#NULL!	24249068	#NULL!	#NULL!	#NULL!	#NULL!	1	1	1	1	2	2	1	2		3	1	6	#NULL!	1	1	20mg bd	28	#NULL!	#NULL!
7U017	2010-05-19	1	1960-02-20	50	1	3	2	1	7U	3	2010-06-25	38	2	#NULL!	2	0	#NULL!	12.4	1	1	2	4	4	#NULL!	#NULL!	08197237	#NULL!	#NULL!	#NULL!	#NULL!	1	1	1	1	2	2	1	2		1	1	2	#NULL!	2	#NULL!			#NULL!	#NULL!
7U022	2020-06-12	1	1946-07-09	64	2	2	2	1	7U	3	2010-06-14	3	2	#NULL!	2	0	#NULL!	14.5	1	1	2	4	4	#NULL!	#NULL!	01789562	#NULL!	#NULL!	#NULL!	#NULL!	1	1	1	1	2	2	2	1		1	1	1	#NULL!	2	#NULL!			#NULL!	#NULL!
12U004	2010-05-15	2	1954-05-26	56	1	1	1	1	12U	2	2010-05-28	14	1	14.147	2	0	#NULL!	6.6	1	1	2	5	#NULL!	#NULL!	#NULL!	18533990	#NULL!	#NULL!	#NULL!	#NULL!	1	1	1	1	2	2	1	2		2	1	4	#NULL!	2	#NULL!			#NULL!	#NULL!
7U015	2010-06-09	1	1967-04-25	43	1	1	2	1	7U	3	2010-06-16	8	1	10	1	2	9.1	9.7	1	1	2	5	#NULL!	#NULL!	#NULL!	25015788	#NULL!	#NULL!	#NULL!	#NULL!	1	1	1	1	2	2	1	2		3	1	6	#NULL!	2	#NULL!			#NULL!	#NULL!
13UB001	2010-05-03	2	1924-03-23	86	2	2	1	1	13UB	3	2010-06-18	47	1	1.2	1	1	1	6.4	1	1	1	2	#NULL!	2	1	26214920	1	#NULL!	#NULL!	#NULL!	2	1	1	1	2	2	1	2		2	1	4	1	1	4	40mg bd	28	#NULL!	25
12U001	2010-05-22	1	1948-08-13	62	2	3	1	1	12U	3	2010-06-01	10	1	1	2	0	#NULL!	7.7	1	1	1	2	#NULL!	1	1	23055715	7	3	#NULL!	#NULL!	2	1	1	1	2	2	1	2		2	1	4	1	1	2	40mg bd	21	#NULL!	#NULL!
7U002	2010-06-01	2	1953-02-07	57	1	1	2	1	7U	2	2010-06-04	4	1	2.3	1	1	3	9.1	1	1	1	2	#NULL!	1	1	08914893	7	3	#NULL!	#NULL!	2	1	1	1	2	2	1	2		1	1	2	2	2	#NULL!			#NULL!	#NULL!
7U003	2010-06-01	1	1958-11-07	52	1	2	2	1	7U	2	2010-06-04	4	2	#NULL!	2	0	#NULL!	8.9	1	1	1	2	#NULL!	1	1	26361957	7	3	#NULL!	#NULL!	2	1	1	1	2	2	1	2		2	1	4	2	2	#NULL!			#NULL!	#NULL!
12U002	2010-06-01	1	1947-03-18	63	2	2	1	1	12U	3	2010-06-03	2	1	1.25	1	2	3.9	11.9	1	1	1	2	#NULL!	1	1	16716990	10	1	#NULL!	#NULL!	5	1	1	1	2	1	2	2		2	1	12	#NULL!	2	#NULL!			#NULL!	#NULL!
7U011	2010-06-21	1	1948-03-19	62	2	2	2	1	7U	3	2010-06-22	1	1	1.35	2	0	#NULL!	5.2	1	1	1	2	#NULL!	1	1	17444039	12	1	#NULL!	#NULL!	5	1	1	1	2	1	2	2		1	1	1	#NULL!	2	#NULL!			#NULL!	#NULL!
7U042	2010-08-15	1	1964-06-01	46	1	1	2	1	7U	2	2010-08-20	6	1	14.24	1	1	9	9.2	1	1	1	2	#NULL!	1	1	26181800	12	1	#NULL!	#NULL!	5	1	1	1	1	1	1	2		4	2	15	#NULL!	2	#NULL!			#NULL!	#NULL!
7U016	2010-06-14	2	1946-10-14	64	2	1	2	1	7U	3	2010-06-21	8	1	11	1	1	1	9.1	1	1	1	2	#NULL!	1	1	04944046	14	1	#NULL!	#NULL!	5	1	1	1	2	1	1	2		6	2	26	#NULL!	1	4	40mg bd	35	#NULL!	#NULL!
7U019	2010-06-28	1	1949-08-20	61	2	2	2	1	7U	2	2010-07-04	7	1	1.2	1	1	6	6.4	1	1	1	2	#NULL!	1	1	23536322	15	1	#NULL!	#NULL!	5	1	1	1	2	1	1	2		3	1	8	#NULL!	1	4	40mg bd	42	#NULL!	#NULL!
8TD002	2010-05-28	2	1964-09-29	46	1	1	1	1	8TD	3	2010-07-15	50	1	1.235	1	1	3	4.4	1	1	1	2	#NULL!	2	1	26345544	17	1	#NULL!	#NULL!	5	1	1	1	1	1	1	2		6	2	12	#NULL!	1	4	40mg bd	14	#NULL!	#NULL!
7U034	2010-07-30	1	1950-09-10	60	2	2	2	1	7U	2	2010-08-03	5	1	1.25	1	6	90	10	1	1	1	2	#NULL!	1	1	21290997	19	1	#NULL!	#NULL!	5	1	1	1	1	1	1	2		5	2	9	#NULL!	1	4	40mg bd	60	#NULL!	#NULL!
4U003	2010-07-03	2	1937-12-01	73	2	1	1	3	4U	2	2010-08-02	31	1	1.3	1	2	3.4	11.5	1	1	2	4	4	#NULL!	#NULL!	11929763	#NULL!	#NULL!	#NULL!	#NULL!	1	1	1	1	2	2	1	2		1	1	2	#NULL!	1	1	20mg bd	28	#NULL!	#NULL!
5UA004	2010-06-02	2	1930-12-22	80	2	2	1	4	5UA	2	2010-07-12	41	1	1.7	1	1	3	10.6	1	1	2	4	4	#NULL!	#NULL!	13896480	#NULL!	#NULL!	#NULL!	#NULL!	1	1	1	1	2	2	1	2		3	1	6	#NULL!	1	4	40mg bd	7	#NULL!	#NULL!
5UA005	2010-07-06	2	1968-05-09	42	1	3	2	4	5UA	2	2010-07-08	3	2	#NULL!	2	0	#NULL!	5.5	1	1	2	4	4	#NULL!	#NULL!	26526794	#NULL!	#NULL!	#NULL!	#NULL!	1	1	1	1	2	2	1	2		2	1	4	#NULL!	1	1	20mg bd	7	#NULL!	#NULL!
5UA006	2010-07-07	2	1920-10-27	90	2	2	1	4	5UA	2	2010-08-18	42	1	1.3	1	1	4	13.6	1	1	2	4	4	#NULL!	#NULL!	12321670	#NULL!	#NULL!	#NULL!	#NULL!	1	1	1	1	2	2	1	2		2	1	3	#NULL!	1	6	150mg bd	15	#NULL!	#NULL!
7U039	2010-07-30	1	1984-05-15	26	1	3	2	5	7U	3	2010-08-04	6	2	#NULL!	2	0	#NULL!	15.6	1	1	1	1	#NULL!	#NULL!	#NULL!	26658623	#NULL!	#NULL!	1	2	5	1	1	1	2	2	1	2		4	2	6	#NULL!	1	2	40mg bd	30	#NULL!	#NULL!
7U007	2010-05-28	1	1940-01-29	60	2	2	2	5	7U	2	2010-06-07	11	1	1	1	3	14.713	10.2	1	1	1	1	#NULL!	#NULL!	#NULL!	02091682	#NULL!	#NULL!	1	2	5	1	1	1	2	2	1	2		8	2	14	#NULL!	1	4	40mg bd	7	#NULL!	#NULL!
7U040	2010-07-06	1	1943-11-29	67	2	1	2	5	7U	2	2010-09-06	60	1	10.1	1	3	92	13.2	1	1	1	2	#NULL!	2	1	22270353	8	#NULL!	#NULL!	#NULL!	1	1	1	1	2	2	2	1		3	1	6	#NULL!	2	#NULL!			#NULL!	#NULL!
7U024	2010-06-28	2	1939-02-15	71	2	2	2	5	7U	2	2010-07-02	4	1	1.2	2	0	#NULL!	4.4	1	1	1	2	#NULL!	1	1	26494566	9	2	#NULL!	#NULL!	2	1	1	1	2	2	1	2		1	1	6	1	1	4	40mg bd	42	#NULL!	#NULL!
7U044	2010-08-13	1	1946-04-20	64	2	2	2	5	7U	2	2010-08-23	9	2	#NULL!	2	0	#NULL!	8.3	1	1	1	2	#NULL!	1	1	26745844	15	1	#NULL!	#NULL!	5	1	1	1	2	1	1	2		5	2	10	#NULL!	1	2	40mg bd	90	#NULL!	#NULL!
7U023	2010-06-24	1	1984-03-10	26	1	1	2	5	7U	2	2010-07-02	9	2	#NULL!	2	0	#NULL!	18.2	1	1	1	2	#NULL!	1	1	26474638	16	1	#NULL!	#NULL!	5	1	1	1	2	2	1	2		3	1	5	#NULL!	1	4	40mg bd for 1/52 then 40mg od for 3/52	28	#NULL!	#NULL!
7U028	2010-05-28	2	1964-09-29	46	1	1	2	5	7U	2	2010-07-08	41	1	1.25	1	4	94	7.9	1	1	1	2	#NULL!	1	1	26345544	17	1	#NULL!	#NULL!	5	1	1	1	2	2	1	2		2	1	2	#NULL!	1	4	40mg bd	14	#NULL!	#NULL!
7U025	2010-06-22	1	1918-08-18	92	2	2	2	5	7U	2	2010-07-06	13	1	16.3	1	1	3	11	1	1	1	2	#NULL!	1	1	00033154	20	1	#NULL!	#NULL!	5	1	1	1	2	1	2	2		6	2	18	#NULL!	2	#NULL!			8	8
9U001	2010-06-27	1	1944-10-26	66	2	2	4	6	9U	2	2010-07-15	19	1	1.2	2	0	#NULL!	11.2	1	1	2	4	4	#NULL!	#NULL!	14052757	#NULL!	#NULL!	#NULL!	#NULL!	1	1	1	1	2	2	1	2		2	1	3	#NULL!	1	1	20mg bd	7	#NULL!	26
8U001	2010-05-18	2	1946-08-13	64	2	2	4	6	8U	2	2010-06-11	24	1	1	1	2	7.13	13.5	1	1	1	2	#NULL!	1	1	26293536	14	1	#NULL!	#NULL!	5	1	1	1	2	2	1	2		3	1	5	#NULL!	1	4	40mg bd	7	#NULL!	#NULL!
8U002	2010-04-26	1	1940-06-05	60	2	1	4	6	8U	2	2010-06-08	43	2	#NULL!	1	1	9	10	1	1	1	2	#NULL!	2	1	26174634	17	1	#NULL!	#NULL!	5	1	1	1	2	2	1	2		4	2	7	#NULL!	1	4	40mg bd	7	#NULL!	#NULL!
ICU001	2010-05-13	2	1977-02-18	33	1	1	1	13	ICU	3	2010-05-31	19	1	10.14	1	2	2.9	7.7	1	1	2	5	#NULL!	#NULL!	#NULL!	25588214	#NULL!	#NULL!	#NULL!	#NULL!	1	1	1	1	2	2	1	2		3	1	8	#NULL!	2	#NULL!			#NULL!	#NULL!
WP1001	2010-06-09	1	1936-03-25	64	2	3	1	15	WP1	2	2010-06-30	22	1	1.23	1	1	3	10.5	1	1	2	4	5	#NULL!	#NULL!	14940083	#NULL!	#NULL!	#NULL!	#NULL!	1	1	1	2	2	2	2	2	80mg in 50cc NS	1	1	4	#NULL!	1	1	20mg bd	21	#NULL!	#NULL!
WP1004	2010-06-27	1	1975-04-08	35	1	4	1	15	WP1	3	2010-06-29	2	2	#NULL!	1	1	10	14	1	1	2	4	4	#NULL!	#NULL!	26490269	#NULL!	#NULL!	#NULL!	#NULL!	1	1	1	1	2	2	1	2		1	1	2	#NULL!	2	#NULL!			#NULL!	#NULL!
8TD001	2010-07-29	2	1974-06-15	36	1	3	1	16	8TD	3	2010-08-19	22	1	1.5	1	1	3	9.3	1	1	2	4	4	#NULL!	#NULL!	21846367	#NULL!	#NULL!	#NULL!	#NULL!	1	1	1	1	2	2	2	1		1	1	1	#NULL!	1	1	40mg od	7	#NULL!	#NULL!
12U003	2010-05-21	2	1920-05-04	90	2	1	1	18	12U	2	2010-06-09	20	1	1.237	1	3	2.31	12.3	1	1	1	2	#NULL!	2	1	13554945	1	#NULL!	#NULL!	#NULL!	2	1	1	1	2	1	1	2		4	2	9	1	1	2	40mg bd	6	#NULL!	#NULL!
13UA001	2010-05-17	1	1931-06-14	79	2	2	1	19	13UA	3	2010-06-09	24	1	1.7	1	1	3	11.6	1	1	2	4	4	#NULL!	#NULL!	14023048	#NULL!	#NULL!	#NULL!	#NULL!	1	1	1	1	2	2	1	2		6	2	8	#NULL!	1	1	20mg bd	4	#NULL!	#NULL!
13UA002	2010-05-25	2	1936-12-19	74	2	2	1	19	13UA	2	2010-06-05	12	1	10	2	0	#NULL!	9	1	1	2	4	2	#NULL!	#NULL!	26331160	#NULL!	#NULL!	#NULL!	#NULL!	1	1	1	1	2	2	1	2		4	2	6	#NULL!	2	#NULL!			#NULL!	#NULL!
13UA005	2010-07-06	2	1914-03-27	96	2	2	1	19	13UA	2	2010-07-25	20	1	1	2	0	#NULL!	11.3	1	1	2	4	2	#NULL!	#NULL!	01203487	#NULL!	#NULL!	#NULL!	#NULL!	1	1	1	1	2	2	1	2		3	1	4	#NULL!	1	1	20mg bd	30	#NULL!	#NULL!
13UA006	2010-07-31	1	1933-10-11	77	2	3	1	19	13UA	2	2010-08-20	21	1	1.23	1	1	5	9.6	1	1	2	4	4	#NULL!	#NULL!	08101833	#NULL!	#NULL!	#NULL!	#NULL!	1	1	1	1	2	2	1	2		2	1	4	#NULL!	1	2	40mg bd, 40mg od	7	#NULL!	#NULL!
7U036	2010-07-03	2	1931-04-07	79	2	2	2	19	7U	3	2010-08-11	40	2	#NULL!	2	0	#NULL!	7.7	1	1	2	4	2	#NULL!	#NULL!	22723439	#NULL!	#NULL!	#NULL!	#NULL!	1	1	1	1	2	2	1	2		2	1	3	#NULL!	1	4	40mg bd	5	#NULL!	#NULL!
13UB002	2010-08-05	2	1948-10-14	62	2	1	1	19	13UB	2	2010-09-03	30	1	1.23	1	7	95	7.4	1	1	1	2	#NULL!	2	1	01672436	5	#NULL!	#NULL!	#NULL!	2	1	1	1	1	1	1	2		5	2	12	1	1	1	20mg bd	10	#NULL!	#NULL!
12U005	2010-05-05	2	1942-04-08	68	2	2	1	20	12U	2	2010-05-27	23	1	1	1	1	4	8.1	1	1	2	4	2	#NULL!	#NULL!	26152746	#NULL!	#NULL!	#NULL!	#NULL!	1	1	1	1	2	1	2	2		3	1	11	#NULL!	2	#NULL!			#NULL!	#NULL!
12U006	2010-05-17	2	1945-11-10	65	2	1	1	20	12U	2	2010-05-21	5	1	1.2	1	2	4.7	8.7	1	1	2	4	2	#NULL!	#NULL!	26284618	#NULL!	#NULL!	#NULL!	#NULL!	1	1	1	1	2	2	1	2		2	1	4	#NULL!	2	#NULL!			#NULL!	#NULL!
12U010	2010-06-03	1	1980-08-13	30	1	3	1	20	12U	2	2010-06-06	3.5	2	#NULL!	2	0	#NULL!	12.3	1	1	2	4	2	#NULL!	#NULL!	20953143	#NULL!	#NULL!	#NULL!	#NULL!	1	1	1	1	2	2	1	2		3	1	5	#NULL!	1	6	150mg bd	1	#NULL!	#NULL!
ICU006	2010-06-03	1	1942-03-01	68	2	3	5	21	ICU	2	2010-07-26	54	1	11	1	1	3	14.1	1	1	2	4	2	#NULL!	#NULL!	26378116	#NULL!	#NULL!	#NULL!	#NULL!	1	1	1	1	2	2	2	1		2	1	2	#NULL!	1	6	150mg bd	30	#NULL!	26
ICU009	2010-05-29	1	1984-01-01	26	1	2	5	21	ICU	2	2010-07-20	53	2	#NULL!	1	1	7	8.4	1	1	1	2	#NULL!	2	1	26348551	5	#NULL!	#NULL!	#NULL!	2	1	1	1	2	2	1	2		6	2	12	2	2	#NULL!			#NULL!	#NULL!
7U001	2010-06-02	1	1942-07-18	68	2	2	5	21	7U	2	2010-06-08	7	1	1.3	1	1	3	16.9	1	1	1	2	#NULL!	1	1	13811492	11	1	#NULL!	#NULL!	5	1	1	1	2	2	1	2		5	2	6	#NULL!	1	4	40mg bd	14	#NULL!	#NULL!
ICU008	2010-06-18	2	1954-03-09	56	1	1	5	1	ICU	3	2010-07-20	33	1	1.25	1	4	99	9.6	2	2	2	4	2	#NULL!	#NULL!	18573681	#NULL!	#NULL!	#NULL!	#NULL!	5	1	1	1	2	2	1	2		6	2	11	#NULL!	2	#NULL!			#NULL!	#NULL!
4U004	2010-08-09	2	1936-07-13	74	2	2	1	3	4U	2	2010-08-18	10	1	1.23	1	6	86	13.5	2	2	2	4	2	#NULL!	#NULL!	26711460	#NULL!	#NULL!	#NULL!	#NULL!	5	1	1	1	2	2	1	2		4	2	7	#NULL!	2	#NULL!			#NULL!	#NULL!
CCU002	2010-08-01	1	1942-12-20	67	2	1	1	3	CCU	3	2010-08-10	10	1	3	1	4	97	15.1	2	2	2	4	2	#NULL!	#NULL!	05913969	#NULL!	#NULL!	#NULL!	#NULL!	5	1	1	1	1	1	1	2		5	2	8	#NULL!	1	1	40mg od	2	#NULL!	#NULL!
5UB003	2010-05-16	2	1984-09-04	26	1	5	2	5	5UB	2	2010-08-05	51	2	#NULL!	2	0	#NULL!	9.8	2	2	2	4	2	#NULL!	#NULL!	26282917	#NULL!	#NULL!	#NULL!	#NULL!	5	1	1	1	2	2	1	2		8	2	10	#NULL!	1	6	150mg bd	42	17	17
ICU002	2010-06-01	1	1952-09-11	58	1	3	5	21	ICU	3	2010-06-15	14	1	1.23	2	0	#NULL!	9.6	2	2	2	4	2	#NULL!	#NULL!	09169512	#NULL!	#NULL!	#NULL!	#NULL!	5	1	1	1	2	2	1	2		8	2	19	#NULL!	2	#NULL!			#NULL!	#NULL!
ICU010	2010-07-03	1	1950-04-21	60	2	2	5	21	ICU	3	2010-07-28	26	1	1	1	1	3	14.7	2	2	2	4	2	#NULL!	#NULL!	11973673	#NULL!	#NULL!	#NULL!	#NULL!	5	1	1	1	2	2	1	2		5	2	10	#NULL!	1	4	40mg bd	7	#NULL!	#NULL!
ICU011	2010-06-19	1	1995-10-28	15	1	1	5	21	ICU	2	2010-06-30	11	2	#NULL!	2	0	#NULL!	12.6	2	2	2	4	2	#NULL!	#NULL!	22005129	#NULL!	#NULL!	#NULL!	#NULL!	5	1	1	1	2	2	1	1		6	2	15	#NULL!	1	1	20mg od	28	22	22
ICU013	2010-05-27	2	1954-12-13	56	1	1	5	21	ICU	2	2010-06-11	16	1	1.2	1	4	98	8.1	2	2	2	4	2	#NULL!	#NULL!	25879537	#NULL!	#NULL!	#NULL!	#NULL!	5	1	1	1	1	2	1	2		7	2	16	#NULL!	1	6	150mg bd	5	#NULL!	#NULL!
12U008	2010-06-24	1	1921-08-19	89	2	3	1	1	12U	2	2010-07-05	12	1	1	1	3	5.79	11.2	2	14	2	4	2	#NULL!	#NULL!	11324047	#NULL!	#NULL!	#NULL!	#NULL!	5	1	1	1	2	1	1	2		6	2	24	#NULL!	2	#NULL!			13	13
ICU005	2010-05-22	1	1945-11-19	65	2	2	5	21	ICU	2	2010-06-01	11	1	3	1	1	7	12.9	1	17	1	1	#NULL!	#NULL!	#NULL!	26312557	#NULL!	#NULL!	1	2	5	1	1	1	1	2	1	2		10	2	20	#NULL!	2	#NULL!			#NULL!	#NULL!
7U018	2010-06-27	1	1950-12-25	60	2	2	2	5	7U	2	2010-07-03	7	1	1.2	1	1	3	9.6	1	18	1	1	#NULL!	#NULL!	#NULL!	20946252	#NULL!	#NULL!	1	2	5	1	1	1	2	2	1	2		2	1	6	#NULL!	1	4	40mg od	7	#NULL!	#NULL!
7U037	2010-08-10	1	1948-05-19	62	2	2	2	5	7U	3	2010-09-27	49	2	#NULL!	1	2	5.7	11	1	18	1	1	#NULL!	#NULL!	#NULL!	00050210	#NULL!	#NULL!	1	2	5	1	1	1	2	2	1	2		18	2	34	#NULL!	2	#NULL!			#NULL!	#NULL!
7U009	2010-06-09	2	1923-02-16	87	2	2	2	5	7U	2	2010-06-14	5	1	1	2	0	#NULL!	13.9	2	20	2	4	4	#NULL!	#NULL!	26401606	#NULL!	#NULL!	#NULL!	#NULL!	1	1	1	1	2	2	2	1		2	1	2	#NULL!	1	4	40mg od	3	#NULL!	26
4U001	2010-05-17	1	1925-01-28	85	2	2	1	3	4U	3	2010-06-01	16	1	1.23	1	1	6	10.1	1	12	2	4	2	#NULL!	#NULL!	24728314	#NULL!	#NULL!	#NULL!	#NULL!	5	2	1	1	2	2	1	2		4	2	8	#NULL!	2	#NULL!			11	11
7U021	2010-06-10	2	1950-06-30	60	2	2	2	1	7U	3	2010-06-22	13	2	#NULL!	1	1	7	13.4	1	1	1	2	#NULL!	1	1	04593464	3	#NULL!	#NULL!	#NULL!	5	2	2	2	2	2	1	2	40mg tds	5	2	11	#NULL!	1	1	20mg bd	3	7	7
12U007	2010-06-23	1	1950-12-17	60	2	2	1	1	12U	3	2010-06-26	4	1	1.24	2	0	#NULL!	10.2	1	1	1	2	#NULL!	1	1	25580876	7	3	#NULL!	#NULL!	5	2	2	1	2	1	2	2		3	1	5	#NULL!	1	4	40mg od	56	#NULL!	#NULL!
7U008	2010-06-06	1	1963-10-11	47	1	1	2	1	7U	3	2010-06-14	9	1	14	2	0	#NULL!	8.8	1	1	1	2	#NULL!	1	1	26388065	7	3	#NULL!	#NULL!	5	2	2	1	2	2	1	2		4	2	4	#NULL!	1	4	40mg bd	14	#NULL!	#NULL!
7U010	2010-06-13	1	1935-10-26	75	2	1	2	1	7U	3	2010-06-16	4	2	#NULL!	2	0	#NULL!	8.2	1	1	1	2	#NULL!	2	2	26422611	9	2	#NULL!	#NULL!	5	2	2	1	2	1	2	2		1	1	5	#NULL!	1	4	40mg bd	21	#NULL!	#NULL!
7U014	2010-06-07	1	1938-05-14	72	2	2	2	1	7U	2	2010-06-10	4	2	#NULL!	2	0	#NULL!	9.2	1	1	1	2	#NULL!	1	1	26312794	13	2	#NULL!	#NULL!	5	2	2	1	2	1	1	2		2	1	4	#NULL!	1	4	40mg bd	n/a	#NULL!	#NULL!
7U031	2010-07-04	1	1931-01-03	79	2	3	2	1	7U	2	2010-07-06	3	1	1	1	1	3	8.3	1	1	1	2	#NULL!	2	1	16558308	18	1	#NULL!	#NULL!	2	2	2	1	2	2	1	2		2	1	4	1	1	4	40mg od	84	#NULL!	#NULL!
5UB002	2010-07-26	1	1935-01-25	75	2	2	1	4	5UB	2	2010-08-20	27	1	11.1	2	0	#NULL!	9.9	1	1	1	2	#NULL!	1	1	26638193	2	#NULL!	#NULL!	#NULL!	5	2	2	1	2	2	2	1		4	2	4	#NULL!	2	#NULL!			#NULL!	#NULL!
7U029	2010-07-06	1	1944-07-07	66	2	2	2	5	7U	2	2010-07-18	13	1	10.123	2	0	#NULL!	9.8	1	1	2	4	5	#NULL!	#NULL!	26489953	#NULL!	#NULL!	#NULL!	#NULL!	5	2	2	1	2	2	2	1		6	2	6	#NULL!	1	4	40mg od	7	#NULL!	#NULL!
7U033	2010-08-01	1	1966-09-01	44	1	2	2	5	7U	2	2010-08-03	3	2	#NULL!	2	0	#NULL!	6.8	1	1	1	2	#NULL!	1	1	26670569	5	#NULL!	#NULL!	#NULL!	5	2	2	1	2	2	1	2		3	1	4	#NULL!	1	4	40mg bd	7	5	5
CCU001	2010-06-11	2	1938-12-05	72	2	2	1	5	CCU	2	2010-06-30	19	1	2.3	1	4	3.461	12.7	1	1	1	2	#NULL!	1	1	22148604	6	2	#NULL!	#NULL!	5	2	2	1	1	2	1	2		12	2	22	#NULL!	2	#NULL!			#NULL!	#NULL!
12U009	2010-06-08	1	1963-08-31	47	1	2	1	5	12U	2	2010-06-25	18	1	14.12	2	0	#NULL!	7.8	1	1	1	2	#NULL!	1	1	04845994	7	3	#NULL!	#NULL!	5	2	2	1	2	1	1	2		11	2	22	#NULL!	1	4	40mg bd	7	3	3
ICU003	2010-05-17	1	1973-01-25	37	1	3	2	5	ICU	2	2010-06-07	22	1	14.4	1	2	2.9	12	1	1	1	2	#NULL!	2	1	14025806	7	3	#NULL!	#NULL!	5	2	2	1	2	2	1	2		11	2	22	#NULL!	2	#NULL!			#NULL!	#NULL!
6U001	2010-06-08	1	1927-07-25	83	2	2	2	5	6U	2	2010-06-17	10	1	11.1	2	0	#NULL!	6.8	1	1	1	2	#NULL!	1	1	20914407	9	2	#NULL!	#NULL!	5	2	2	1	2	1	2	2		3	1	12	#NULL!	1	4	40mg bd	35	6	6
7U032	2010-07-09	1	1957-06-03	53	1	1	2	5	7U	2	2010-07-11	3	1	15.1	1	3	93	10.5	1	1	1	2	#NULL!	1	1		9	2	#NULL!	#NULL!	5	2	2	1	2	2	1	2		3	1	4	#NULL!	1	4	40mg bd	42	#NULL!	#NULL!
7U043	2010-08-14	1	1952-09-27	57	1	2	2	5	7U	2	2010-08-20	4	1	1.35	2	0	#NULL!	7.5	1	1	1	2	#NULL!	2	1	26744368	9	2	#NULL!	#NULL!	5	2	2	1	1	1	1	2		5	2	10	#NULL!	1	2	40mg bd	28	#NULL!	#NULL!
7U041	2010-08-10	1	1960-04-07	50	1	2	2	5	7U	2	2010-09-05	25	1	10	2	0	#NULL!	8.1	1	1	1	2	#NULL!	2	1	23389435	21	#NULL!	#NULL!	#NULL!	5	2	2	1	1	2	1	2		8	2	18	#NULL!	1	4	40mg od	6	8	8
WP1003	2010-06-22	1	1958-11-17	52	1	2	1	15	WP1	2	2010-07-06	15	2	#NULL!	1	5	91	6.1	1	1	2	4	4	#NULL!	#NULL!	26458810	#NULL!	#NULL!	#NULL!	#NULL!	5	2	2	1	2	1	2	2		3	1	11	#NULL!	2	#NULL!			#NULL!	#NULL!
11U001	2010-08-15	1	1976-11-04	34	1	1	1	15	11U	2	2010-08-27	12	1	12	1	2	11.12	13.1	1	1	1	2	#NULL!	2	1	23097922	6	2	#NULL!	#NULL!	5	2	2	1	2	1	1	2		8	2	17	#NULL!	1	4	40mg bd	28	#NULL!	#NULL!
11U003	2010-06-28	1	1968-05-16	42	1	1	1	15	11U	2	2010-09-18	82	1	12.4	1	7	100	7.6	1	1	1	2	#NULL!	1	1	07304587	9	2	#NULL!	#NULL!	5	2	2	1	2	1	1	2		7	2	22	#NULL!	1	4	40mg bd	14	#NULL!	#NULL!
13UA004	2010-06-29	2	1919-07-30	91	2	1	1	19	13UA	2	2010-07-10	12	1	1.3	1	4	96	9	1	1	1	2	#NULL!	2	1	17686903	5	#NULL!	#NULL!	#NULL!	5	2	2	1	2	2	1	2		5	2	9	#NULL!	1	4	40mg bd	3	5	5
13UA003	2010-06-16	1	1925-10-06	84	2	2	1	19	13UA	2	2010-06-28	13	1	1	2	0	#NULL!	8.2	1	1	1	2	#NULL!	2	1	23442344	6	2	#NULL!	#NULL!	5	2	2	2	2	2	2	2	4mg(80mg in 40cc N/S) @8mg/hr	5	2	14	#NULL!	2	#NULL!			#NULL!	#NULL!
12U012	2010-06-30	1	1948-08-13	62	2	3	1	20	12U	2	2010-07-19	20	1	14.11	2	0	#NULL!	10.6	1	1	1	2	#NULL!	2	1	23055715	7	3	#NULL!	#NULL!	5	2	2	1	1	1	1	2		11	2	20	#NULL!	2	#NULL!			#NULL!	#NULL!
ICU007	2010-06-24	1	1938-01-17	72	2	2	5	21	ICU	3	2010-07-09	16	1	1.2	1	3	3.47	8	1	1	2	4	4	#NULL!	#NULL!	08885192	#NULL!	#NULL!	#NULL!	#NULL!	5	2	2	1	2	1	1	2		11	2	20	#NULL!	2	#NULL!			#NULL!	#NULL!
ICU012	2010-06-10	2	1939-07-10	71	2	3	5	1	ICU	2	2010-06-23	14	1	10	2	0	#NULL!	10.1	2	2	1	1	#NULL!	#NULL!	#NULL!	26009838	#NULL!	#NULL!	2	3	5	2	2	1	2	2	1	2		10	2	20	#NULL!	1	4	40mg od	7	10	10
7U012	2010-03-02	2	1941-12-07	69	2	3	2	1	7U	3	2010-06-18	109	1	1.2	2	0	#NULL!	10	2	3	2	4	4	#NULL!	#NULL!	05313457	#NULL!	#NULL!	#NULL!	#NULL!	5	2	2	1	2	2	2	1		15	2	15	#NULL!	2	#NULL!			15	15
13UA009	2010-06-03	2	1939-11-03	71	2	2	1	19	13UA	3	2010-09-27	92	1	7	2	0	#NULL!	12.9	2	3	2	4	4	#NULL!	#NULL!	11534459	#NULL!	#NULL!	#NULL!	#NULL!	5	2	2	1	2	2	1	2		5	2	9	#NULL!	1	4	40mg bd	7	15	15
13UA007	2010-07-16	2	1935-11-14	75	2	1	1	19	13UA	2	2010-09-08	54	1	1.8	1	1	2	7.4	2	4	2	4	4	#NULL!	#NULL!	26585812	#NULL!	#NULL!	#NULL!	#NULL!	5	2	2	1	2	2	1	2		4	2	6	#NULL!	1	4	40mg bd	7	#NULL!	#NULL!
13UA008	2010-06-28	1	1946-11-23	64	2	2	1	19	13UA	2	2010-08-27	60	1	1	1	2	2.5	10.4	2	4	2	4	4	#NULL!	#NULL!	06811183	#NULL!	#NULL!	#NULL!	#NULL!	5	2	2	1	2	2	1	2		4	2	6	#NULL!	1	4	40mg bd	7	#NULL!	#NULL!
WP1002	2010-04-21	1	1936-01-14	74	2	2	1	15	WP1	2	2010-06-10	51	1	12.1	2	0	#NULL!	10.9	2	5	2	4	4	#NULL!	#NULL!	14220544	#NULL!	#NULL!	#NULL!	#NULL!	5	2	2	1	2	2	1	2		2	1	2	#NULL!	2	#NULL!			24	24
10U001	2010-06-29	2	1961-04-08	49	1	3	3	9	10U	2	2010-07-06	7	1	1.23	1	3	6.71	10.3	2	6	2	4	4	#NULL!	#NULL!	17615038	#NULL!	#NULL!	#NULL!	#NULL!	5	2	2	1	2	2	1	2		5	2	6	#NULL!	1	1	20mg od	28	11	11
7U035	2010-07-30	1	1975-08-17	35	1	6	2	5	7U	2	2010-08-05	7	2	#NULL!	2	0	#NULL!	11.5	2	7	2	4	4	#NULL!	#NULL!	26660989	#NULL!	#NULL!	#NULL!	#NULL!	5	2	2	1	2	2	1	2		4	2	7	#NULL!	1	6	150mg bd	10	#NULL!	#NULL!
4U002	2010-05-21	2	1935-12-31	75	2	3	1	20	4U	3	2010-05-31	11	1	1.36	1	4	88	11.6	2	8	2	4	4	#NULL!	#NULL!	00413631	#NULL!	#NULL!	#NULL!	#NULL!	5	2	2	1	2	2	2	1		4	2	4	#NULL!	1	1	20mg od	6	16	16
ICU004	2010-06-30	1	1948-05-08	62	2	1	5	1	ICU	2	2010-07-28	29	1	1.2	1	1	10	10	2	9	2	4	4	#NULL!	#NULL!	26506033	#NULL!	#NULL!	#NULL!	#NULL!	5	2	2	1	2	2	2	1		11	2	8	#NULL!	2	#NULL!			21	21
7U006	2010-06-03	1	1979-01-01	31	1	1	2	5	7U	2	2010-06-10	8	2	#NULL!	1	1	1	10.1	1	10	2	4	4	#NULL!	#NULL!	26376709	#NULL!	#NULL!	#NULL!	#NULL!	5	2	2	1	2	2	1	2		3	1	6	#NULL!	2	#NULL!			19	19
7U020	2010-06-27	1	1942-03-06	68	2	1	2	5	7U	2	2010-06-29	3	1	1.3	1	2	3.4	14.5	2	11	2	4	2	#NULL!	#NULL!	22957531	#NULL!	#NULL!	#NULL!	#NULL!	5	2	2	1	2	2	2	1		2	1	2	#NULL!	2	#NULL!			#NULL!	#NULL!
7U026	2010-06-18	2	1961-06-28	49	1	3	2	1	7U	3	2010-06-28	10	1	10	1	2	5.1	10.7	2	13	2	4	4	#NULL!	#NULL!	23602104	#NULL!	#NULL!	#NULL!	#NULL!	5	2	2	1	2	2	1	2		4	2	6	#NULL!	2	#NULL!			#NULL!	28
7U027	2010-05-26	2	1951-12-14	59	1	2	2	1	7U	3	2010-06-23	28	1	10.12	2	0	#NULL!	10.4	2	13	2	4	4	#NULL!	#NULL!	26250276	#NULL!	#NULL!	#NULL!	#NULL!	5	2	2	1	2	2	1	1		10	2	16	#NULL!	2	#NULL!			20	20
7U038	2010-08-05	1	1930-06-17	80	2	2	5	21	7U	2	2010-09-08	38	1	10.1	1	3	87	15.4	2	13	2	4	4	#NULL!	#NULL!	16175271	#NULL!	#NULL!	#NULL!	#NULL!	5	2	2	1	2	2	2	1		7	2	7	#NULL!	2	#NULL!			#NULL!	29
7U004	2010-05-17	1	1953-02-24	57	1	3	2	1	7U	3	2010-05-25	9	1	2	2	0	#NULL!	7.8	2	15	2	4	5	#NULL!	#NULL!	21829950	#NULL!	#NULL!	#NULL!	#NULL!	5	2	2	1	2	2	1	2		3	1	6	#NULL!	2	#NULL!			18	18
5UB001	2010-06-28	2	1994-10-16	16	1	3	2	4	5UB	2	2010-07-19	21	1	3	2	0	#NULL!	13.3	2	16	2	4	4	#NULL!	#NULL!	26442310	#NULL!	#NULL!	#NULL!	#NULL!	5	2	2	1	2	2	1	2		4	2	12	#NULL!	2	#NULL!			#NULL!	#NULL!
11U002	2010-08-21	1	1972-03-31	38	1	3	1	15	11U	2	2010-08-26	6	2	#NULL!	2	0	#NULL!	12.2	2	16	2	4	4	#NULL!	#NULL!	26334410	#NULL!	#NULL!	#NULL!	#NULL!	5	2	2	1	2	2	2	1		3	1	3	#NULL!	2	#NULL!			#NULL!	#NULL!
7U030	2010-07-07	1	1935-06-18	75	2	2	2	5	7U	2	2010-07-16	10	1	1.36	1	7	89	10.3	2	19	1	2	#NULL!	2	1	07913974	5	#NULL!	#NULL!	#NULL!	5	2	2	1	2	2	2	1		1	1	1	#NULL!	1	1	20mg bd	28	5	5
[truncated: 11 more columns]
